# Supplementary material for: Two new species and new records of the genus Spinolyprops Pic, 1917 from the Oriental Region (Coleoptera, Tenebrionidae, Lupropini) *
Source: Zookeys. 2012 Nov 16;(243):83–94. doi: 10.3897/zookeys.243.3879 (PMC3552351; doi:10.3897/zookeys.243.3879)
Supplement: XML Treatment for Spinolyprops cribricollis [file zookeys.243.3879-treatment1.xml]

<!DOCTYPE tp:taxon-treatment
  PUBLIC "-//TaxonX//DTD Taxonomic Treatment Publishing DTD v0 20100105//EN" "tax-treatment-NSO.dtd">
<tp:taxon-treatment xmlns:tp="http://www.plazi.org/taxpub"><tp:treatment-meta><mixed-citation publication-type="journal"><person-group><name><surname>Schawaller</surname><given-names>Wolfgang</given-names></name></person-group><article-title>Two new species and new records of the genus 
                    <italic>Spinolyprops</italic> Pic, 1917 from the Oriental Region (Coleoptera, Tenebrionidae, Lupropini)
                    <sup>*</sup>
                </article-title><source>Zookeys</source><day>16</day><month>11</month><year>2012</year><volume>2012</volume><issue>243</issue><fpage>83</fpage><lpage>94</lpage><pub-id pub-id-type="doi">10.3897/zookeys.243.3879</pub-id></mixed-citation></tp:treatment-meta><tp:nomenclature><tp:taxon-name>
                        <tp:taxon-name-part taxon-name-part-type="genus">Spinolyprops</tp:taxon-name-part>
                        <tp:taxon-name-part taxon-name-part-type="species">cribricollis</tp:taxon-name-part>
                    <object-id xmlns:xlink="http://www.w3.org/1999/xlink" xlink:type="simple">urn:lsid:zoobank.org:act:19A94C99-40A0-4D72-9CEC-716EEA19213C</object-id>
								<object-id xmlns:xlink="http://www.w3.org/1999/xlink" xlink:type="simple">http://species-id.net/wiki/Spinolyprops_cribricollis</object-id>
								</tp:taxon-name><tp:taxon-status xmlns:xlink="http://www.w3.org/1999/xlink" xlink:type="simple">sp. n.</tp:taxon-status><xref ref-type="fig" rid="F2">Figs 2</xref><xref ref-type="fig" rid="F4">14–15</xref></tp:nomenclature><tp:treatment-sec sec-type="Type specimens"><title>Type specimens.</title><p>Holotype male: S Thailand, Island Ko Chang, western side, 1999 (without detailed data), leg. A. Schulz &amp; K. Vock, SMNS. – Paratypes: N Thailand, Chiang Mai Prov., Doi Inthanon, 1800 m, 14.V.2006, leg. R. Grimm, 4 ex. CRGT, 1 ex. SMNS. – NW Thailand, Doi Pui, 1600–1685 m, 7.–9.V.2004, leg. R. Grimm, 4 ex. CRGT. – NW Thailand, Doi Pui, 1600–1685 m, 22.–23.V.2006, leg. R. Grimm, 1 ex. SMNS. – China, Yunnan, 22 km NE Dali, NE bank of Er Hai Lake, 2010 m, 12.VI.2007, leg. M. Schülke, 1 ex. MNB, 1 ex. SMNS. – China, S Yunnan, Mengyang NR, 500 m, 12.IX.1994, leg. S. Kurbatov, 2 ex. HNHM. – China, NE Guangxi, 15 km N Longsheng, 1000 m, 15.–22.VI.1995, leg. S. Kurbatov, 1 ex. HNHM.</p></tp:treatment-sec><tp:treatment-sec sec-type="Diagnosis"><title>Diagnosis.</title><p><italic><tp:taxon-name>Spinolyprops cribricollis</tp:taxon-name></italic> sp. n. shares with <italic><tp:taxon-name>Spinolyprops lateralis</tp:taxon-name></italic> the rough dorsal punctation of pronotum and elytra, the shape of the pronotum with lateral parts broadly separated from disc and bent up, the frons between eyes smaller than dorsal eye diameter, and the antennomeres 8–10 longer than broad. Both can be separated mainly by the anterior margin of the pronotum with feeble (<italic><tp:taxon-name>Spinolyprops cribricollis</tp:taxon-name></italic> sp. n.) or deep excavation (<italic><tp:taxon-name>Spinolyprops lateralis</tp:taxon-name></italic>), and by different shape of the aedeagus (in <italic><tp:taxon-name>Spinolyprops lateralis</tp:taxon-name></italic> the apicale is pentagonal, compare <xref ref-type="fig" rid="F4">Figs 20–21</xref>). Additionally, <italic><tp:taxon-name>Spinolyprops lateralis</tp:taxon-name></italic> is somewhat larger in the average (5.0–6.0 mm), and the elytra are slightly more rounded. <italic><tp:taxon-name>Spinolyprops maculatus</tp:taxon-name></italic> has a similar shape of the pronotum with feebly excavated anterior margin, but the aedeagus has the apicale of the aedeagus different triangular with straight sides. <italic><tp:taxon-name>Spinolyprops trautneri</tp:taxon-name></italic> has also a different aedeagus with broad pentagonal apicale (<xref ref-type="fig" rid="F4">Fig. 24</xref>). See also the species key above.
                    </p></tp:treatment-sec><tp:treatment-sec sec-type="Description"><title>Description.</title><p>Body length 4.5–5.0 mm. Dorsal and ventral surfaces and all appendages brown without metallic shine, head and pronotum slightly darker, elytra bicoloured with darker and lighter parts (see <xref ref-type="fig" rid="F2">Fig. 2</xref>); dorsal surface roughly punctate, pun<!--PageBreak-->ctures with long erect setae, surface between punctures shining. Head with punctation similar as on pronotum; genae distinctly swollen, clypeal suture somewhat indistinct by rough punctation, clypeus with punctation as on frons, anterior margin of clypeus straight; eyes reniform, frons between eyes smaller than dorsal eye diameter, temples impunctate; maxillary palps with large securiform terminal palpomere; shape of antennomeres see <xref ref-type="fig" rid="F2">Fig. 2</xref>, antennomere 3 not elongate, terminal three antennomeres not forming club. Pronotum widest in middle, anterior and posterior margins unbordered, <!--PageBreak-->lateral margins unbordered but distinctly crenulate, anterior corner rounded, posterior corners acute, surface flat with irregular rough and partly confluent punctation, lateral parts broadly separated from disc and bent up; propleura with sparser and smaller punctation and shorter setation as on pronotum, prosternal process not prominent; metaventrite with punctation as on propleura. Scutellum visible, shining, without punctation. Hind wings present. Elytra elongate oval, widest in middle, lateral margin distinctly dentate in humeral region, margin completely visible from above; surface with rough punctation as on pronotum, but not confluent, punctation irregular and not arranged in rows or striae; epipleura with sparser and smaller punctation as on elytral disc, similar as on propleura. Ventrites with fine and widely separate punctation, terminal ventrite unbordered, intersegmental membranes exposed between ventrites 3–5. Legs without particular modifications, tibiae without external keels, tibial spurs short. Aedeagus with triangular apicale with acute tip (<xref ref-type="fig" rid="F4">Figs 14–15</xref>). No distinct external sexual dimorphism.
                    </p></tp:treatment-sec><tp:treatment-sec sec-type="Remarks"><title>Remarks.</title><p>I hope not to fail in assigning the (so far disjunct) Chinese specimens from Yunnan and Guangxi to the same species. Shape and punctation of the pronotum, elytral colour and shape of aedeagus are not distinctly different from the specimens from Thailand. The type locality lies in a lowland habitat (Island Ko Chang), and the paratypes from Thailand were collected in higher altitudes (Doi Pui and Doi Inthanon). Obviously, this species has a wide ecological range.</p></tp:treatment-sec><tp:treatment-sec sec-type="Etymology"><title>Etymology.</title><p>The name refers to the rough punctation of the pronotum.</p></tp:treatment-sec><tp:treatment-sec><!--Section generated to contain objects referenced in tp:taxon-treatment.--><fig id="F2" position="float" orientation="portrait"><label>Figures 2–7.</label><caption><p>Dorsal view of <italic><tp:taxon-name>Spinolyprops</tp:taxon-name></italic> species from the Oriental Region. <bold>2</bold> <italic><tp:taxon-name>Spinolyprops cribricollis</tp:taxon-name></italic> sp. n., paratype Thailand CRGT <bold>3</bold> <italic><tp:taxon-name>Spinolyprops himalayicus</tp:taxon-name></italic>, non-type Thailand SMNS <bold>4</bold> <italic><tp:taxon-name>Spinolyprops himalayicus</tp:taxon-name></italic>, non-type Bali SMNS <bold>5</bold> <italic><tp:taxon-name>Spinolyprops himalayicus</tp:taxon-name></italic>, non-type W India SMNS <bold>6</bold> <italic><tp:taxon-name>Spinolyprops himalayicus</tp:taxon-name></italic>, non-type Thailand SMNS <bold>7</bold> <italic><tp:taxon-name>Spinolyprops lateralis</tp:taxon-name></italic>, non-type Sabah SMNS</p></caption><graphic xmlns:xlink="http://www.w3.org/1999/xlink" xlink:href="ZooKeys-243-083-g002.jpg" position="float" orientation="portrait" xlink:type="simple"/></fig><fig id="F4" position="float" orientation="portrait"><label>Figures 14–25.</label><caption><p>Aedeagus of <italic><tp:taxon-name>Spinolyprops</tp:taxon-name></italic> species in the Oriental Region. <bold>14</bold> <italic><tp:taxon-name>Spinolyprops cribricollis</tp:taxon-name></italic> sp. n., holotype Thailand/Ko Chang SMNS <bold>15</bold> <italic><tp:taxon-name>Spinolyprops cribricollis</tp:taxon-name></italic> sp. n., paratype Thailand/Doi Inthanon SMNS <bold>16</bold> <italic><tp:taxon-name>Spinolyprops himalayicus</tp:taxon-name></italic>, non-type Nepal SMNS <bold>17</bold> <italic><tp:taxon-name>Spinolyprops himalayicus</tp:taxon-name></italic>, non-type Bali SMNS <bold>18</bold> <italic><tp:taxon-name>Spinolyprops himalayicus</tp:taxon-name></italic>, non-type Thailand SMNS <bold>19</bold> <italic><tp:taxon-name>Spinolyprops himalayicus</tp:taxon-name></italic>, non-type W India SMNS <bold>20</bold> <italic><tp:taxon-name>Spinolyprops lateralis</tp:taxon-name></italic>, non-type Borneo SMNS <bold>21</bold> <italic><tp:taxon-name>Spinolyprops lateralis</tp:taxon-name></italic>, non-type Thailand SMNS <bold>22</bold> <italic><tp:taxon-name>Spinolyprops maculatus</tp:taxon-name></italic>, non-type Sri Lanka SMNS <bold>23</bold> <italic><tp:taxon-name>Spinolyprops pakistanicus</tp:taxon-name></italic>, paratype Pakistan SMNS <bold>24</bold> <italic><tp:taxon-name>Spinolyprops trautneri</tp:taxon-name></italic>, holotype Philippines SMNS <bold>25</bold> <italic><tp:taxon-name>Spinolyprops thailandicus</tp:taxon-name></italic> sp. n., holotype Thailand SMNS.</p></caption><graphic xmlns:xlink="http://www.w3.org/1999/xlink" xlink:href="ZooKeys-243-083-g004.jpg" position="float" orientation="portrait" xlink:type="simple"/></fig></tp:treatment-sec></tp:taxon-treatment>
