# Supplementary material for: Two new species and new records of the genus Spinolyprops Pic, 1917 from the Oriental Region (Coleoptera, Tenebrionidae, Lupropini) *
Source: Zookeys. 2012 Nov 16;(243):83–94. doi: 10.3897/zookeys.243.3879 (PMC3552351; doi:10.3897/zookeys.243.3879)
Supplement: XML Treatment for Spinolyprops himalayicus [file zookeys.243.3879-treatment2.xml]

<!DOCTYPE tp:taxon-treatment
  PUBLIC "-//TaxonX//DTD Taxonomic Treatment Publishing DTD v0 20100105//EN" "tax-treatment-NSO.dtd">
<tp:taxon-treatment xmlns:tp="http://www.plazi.org/taxpub"><tp:treatment-meta><mixed-citation publication-type="journal"><person-group><name><surname>Schawaller</surname><given-names>Wolfgang</given-names></name></person-group><article-title>Two new species and new records of the genus 
                    <italic>Spinolyprops</italic> Pic, 1917 from the Oriental Region (Coleoptera, Tenebrionidae, Lupropini)
                    <sup>*</sup>
                </article-title><source>Zookeys</source><day>16</day><month>11</month><year>2012</year><volume>2012</volume><issue>243</issue><fpage>83</fpage><lpage>94</lpage><pub-id pub-id-type="doi">10.3897/zookeys.243.3879</pub-id></mixed-citation></tp:treatment-meta><tp:nomenclature><tp:taxon-name>
                        <tp:taxon-name-part taxon-name-part-type="genus">Spinolyprops</tp:taxon-name-part>
                        <tp:taxon-name-part taxon-name-part-type="species">himalayicus</tp:taxon-name-part>
                    <object-id xmlns:xlink="http://www.w3.org/1999/xlink" xlink:type="simple">http://species-id.net/wiki/Spinolyprops_himalayicus</object-id>
								</tp:taxon-name><tp:taxon-authority>Kaszab, 1965</tp:taxon-authority><xref ref-type="fig" rid="F2">Figs 3–6</xref><xref ref-type="fig" rid="F4">16–19</xref></tp:nomenclature><tp:treatment-sec sec-type="Type specimens examined"><title>Type specimens examined.</title><p>India, Darjeeling (labelled as West Bengal), Peshok, 710 ft., 19.IX.1959, leg. F. Schmid, holotype HNHM.</p><p><bold>New material.</bold> Nepal, Gorkha Distr., Arughat Bazar, 600 m, 26.VII.1983, leg. J. Martens &amp; W. Schawaller, 1 ex. SMNS. – Nepal, Surkhet Distr., Bheri Khola Bridge, 500 m, 24.–25.V.1998, leg. W. Schawaller, 1 ex. SMNS. – Nepal, Chitwan NP, Rampur, V.2005, leg. D. Ahrens, 1 ex. SMNS. – N India, Darjeeling, Sukna, 180 m, 21.–23.V.1980, leg. G. Topál, 1 ex. HNHM. – N India, Uttar Pradesh, Mussorie, 1300 m, 10.VII.1989, leg. A. Riedel, 1 ex. SMNS. – NE India, Meghalaya, 1 km E Tura, 500–600 m, 13.–18.V.2002, leg. M. Trýzna &amp; P. Benda, 1 ex. SMNS. – W India, Maharasthra State, 70 km S Pune, Wai, 3.–6.X.2005, leg. F. &amp; L. Kantner, 1 ex. SMNS. – W India, Maharasthra State, 40 km W Pune, Mulshi, 7.–11.X.2005, leg. F. &amp; L. Kantner, 1 ex. SMNS. – S India, Anamalai Hills, Cinchona, 3500 ft., 1959, no collector labelled, 9 ex. NHMB (Frey collection, det Kulzer). – Bhutan, Samchi, 300 m, 7.–11.V.1972, Basel Expedition, 2 ex. HNHM. – Andaman Islands, Havelock Island, village no. 7, 22.IV.–14.V.1998, leg. K. &amp; S. Majer, 2 ex. NHMB, 1 ex. SMNS. – N Thailand, Chiang Mai, Doi Pui, 1500 m, 19.XII.1988, leg. K. Geigenmüller &amp; J. Trautner, 1 ex. SMNS. – N Thailand, Chiang Dao, 9.I.1989, leg. K. Geigenmüller &amp; J. Trautner, 1 ex. SMNS. – N Thailand, Chiang Dao, 70 km N Chiang<!--PageBreak--> Mai, 26.–28.IV.2003, leg. O. Šafránek, 2 ex. SMNS. – N Thailand, Chiang Mai Prov., Ban San Pakia, 1700 m, 25.IV.–7.V.1996, leg. S. Bilý, 7 ex. NHMB, 1 ex. SMNS. – N Thailand, Nan, 22.–24.V.1999, leg. R. Grimm, 16 ex. CRGT, 1 ex. SMNS. – N Thailand, Nan, 2.–4.V.2003, leg. R. Grimm, 2 ex. CRGT. – NW Thailand, Doi Pui, 1600–1685 m, 15.–16.IV.2004, leg. R. Grimm, 1 ex. CRGT. – N Thailand, Chiang Mai, Doi Pui, 1600 m, 15.–16.IV.2004, leg. W. Schawaller, 2 ex. SMNS. – NW Thailand, Chiang Dao, 700–800 m, 4.V.2004, leg. R. Grimm, 3 ex. CRGT. – NW Thailand, Mae Hong Son, 5.V.2004, leg. R. Grimm, 2 ex. CRGT. – NW Thailand, 5 km E Pai, 700 m, 19.IV.2004, leg. W. Schawaller, 1 ex. SMNS. – NW Thailand, Soppong, 700 m, 23.IV.2004, leg. W. Schawaller, 9 ex. SMNS. – NW Thailand, Soppong (Pangmapa), 17.–18.V.2006, leg. R. Grimm, 5 ex. CRGT. – Thailand, Chumphon Prov., Pha To, 27.III.–14.IV.1996, leg. K. Majer, 3 ex. NHMB. – Thailand, Thanon Thong Chai, Palong, 750 m, 26.–28.V.1991, leg. V. Kubán, 3 ex. NHMB. – Thailand, Prachin Buri Prov., Sakaerat Ecology Research Institute, 4.VI.2001, leg. E. Horváth &amp; G. Sziráki, 5 ex. HNHM. – Burma, N Shan State, Namhsan, 1500–1900 m, 18.–28.II.1996, leg. S. Kasantsev, 1 ex. NHMB. – C Laos, Khammouan Prov., Ban Khoun Ngeun, 200 m, 19.–31.V.2001, leg. L. Dembický, 5 ex. SMNS. – C Laos, Khammouan Prov., Ban Khoun Ngeun, 17.V.–6.VI.2007, leg. M. Štrba, 1 ex. SMNS. – CE Laos, Boli Kham Xai Prov., 8 km NE Ban Nape, 600 m, 1.–18.V.2001, leg. L. Dembický, 6 ex. SMNS. – Laos, Champassak Prov., Bolavens Plateau, 3 km SE Ban Lak, 1070 m, 9.V.2010, leg. J. Hájek, 1 ex. NMPC. – Laos, Champassak Prov., Ban Nong Luang, 12 km S Paksong, 800 m, 6.IV.1998, leg. O. Merkl &amp; G. Csorba, 1 ex. HNHM. – Laos, Phongsaly Prov., Phongsaly, 1500 m, 28.V.–20.VI.2003, leg. M. Brancucci, 2 ex. NHMB. – Laos, Phongsaly Prov., Phongsaly, 1500 m, 6.–17.V.2004, leg. M. Brancucci, 1 ex. SMNS. – Vietnam, Daklak Prov., Buon Ma Thuot, Dak Linn, 500 m, 28.–29.IV.1986, leg. S. Golovatch &amp; L. Medvedev, 7 ex. SMNS. – Vietnam, Bac Kan Prov., Ba Be NP, 350 m, 3.–8.VI.2011, leg. L. Bartolozzi et al., 3 ex. MSNF. – Java, Batavia (now Jakarta), III.1921, no further data, 1 ex. HNHM. – C Bali, Bedugul, Tamlingan, 1210 m, 6.XI.2007, leg. A. Riedel, 10 ex. SMNK, 4 ex. SMNS.
                    </p></tp:treatment-sec><tp:treatment-sec sec-type="Distribution"><title>Distribution.</title><p>India (type locality Peshok/Darjeeling), Nepal, Bhutan, N Thailand, Vietnam (<xref ref-type="bibr" rid="B5">Schawaller 1996</xref>); Andaman Islands, Burma, Laos, Java, Bali (new records).
                    </p></tp:treatment-sec><tp:treatment-sec><!--Section generated to contain objects referenced in tp:taxon-treatment.--><fig id="F2" position="float" orientation="portrait"><label>Figures 2–7.</label><caption><p>Dorsal view of <italic><tp:taxon-name>Spinolyprops</tp:taxon-name></italic> species from the Oriental Region. <bold>2</bold> <italic><tp:taxon-name>Spinolyprops cribricollis</tp:taxon-name></italic> sp. n., paratype Thailand CRGT <bold>3</bold> <italic><tp:taxon-name>Spinolyprops himalayicus</tp:taxon-name></italic>, non-type Thailand SMNS <bold>4</bold> <italic><tp:taxon-name>Spinolyprops himalayicus</tp:taxon-name></italic>, non-type Bali SMNS <bold>5</bold> <italic><tp:taxon-name>Spinolyprops himalayicus</tp:taxon-name></italic>, non-type W India SMNS <bold>6</bold> <italic><tp:taxon-name>Spinolyprops himalayicus</tp:taxon-name></italic>, non-type Thailand SMNS <bold>7</bold> <italic><tp:taxon-name>Spinolyprops lateralis</tp:taxon-name></italic>, non-type Sabah SMNS</p></caption><graphic xmlns:xlink="http://www.w3.org/1999/xlink" xlink:href="ZooKeys-243-083-g002.jpg" position="float" orientation="portrait" xlink:type="simple"/></fig><fig id="F4" position="float" orientation="portrait"><label>Figures 14–25.</label><caption><p>Aedeagus of <italic><tp:taxon-name>Spinolyprops</tp:taxon-name></italic> species in the Oriental Region. <bold>14</bold> <italic><tp:taxon-name>Spinolyprops cribricollis</tp:taxon-name></italic> sp. n., holotype Thailand/Ko Chang SMNS <bold>15</bold> <italic><tp:taxon-name>Spinolyprops cribricollis</tp:taxon-name></italic> sp. n., paratype Thailand/Doi Inthanon SMNS <bold>16</bold> <italic><tp:taxon-name>Spinolyprops himalayicus</tp:taxon-name></italic>, non-type Nepal SMNS <bold>17</bold> <italic><tp:taxon-name>Spinolyprops himalayicus</tp:taxon-name></italic>, non-type Bali SMNS <bold>18</bold> <italic><tp:taxon-name>Spinolyprops himalayicus</tp:taxon-name></italic>, non-type Thailand SMNS <bold>19</bold> <italic><tp:taxon-name>Spinolyprops himalayicus</tp:taxon-name></italic>, non-type W India SMNS <bold>20</bold> <italic><tp:taxon-name>Spinolyprops lateralis</tp:taxon-name></italic>, non-type Borneo SMNS <bold>21</bold> <italic><tp:taxon-name>Spinolyprops lateralis</tp:taxon-name></italic>, non-type Thailand SMNS <bold>22</bold> <italic><tp:taxon-name>Spinolyprops maculatus</tp:taxon-name></italic>, non-type Sri Lanka SMNS <bold>23</bold> <italic><tp:taxon-name>Spinolyprops pakistanicus</tp:taxon-name></italic>, paratype Pakistan SMNS <bold>24</bold> <italic><tp:taxon-name>Spinolyprops trautneri</tp:taxon-name></italic>, holotype Philippines SMNS <bold>25</bold> <italic><tp:taxon-name>Spinolyprops thailandicus</tp:taxon-name></italic> sp. n., holotype Thailand SMNS.</p></caption><graphic xmlns:xlink="http://www.w3.org/1999/xlink" xlink:href="ZooKeys-243-083-g004.jpg" position="float" orientation="portrait" xlink:type="simple"/></fig></tp:treatment-sec><ref-list><ref id="B5"><mixed-citation xmlns:xlink="http://www.w3.org/1999/xlink" xlink:type="simple"><person-group><name name-style="western"><surname>Schawaller</surname><given-names>W</given-names></name></person-group> (<year>1996</year>)<article-title> <italic>Spinolyprops pakistanicus</italic> sp. n. (Coleoptera: Tenebrionidae), an Oriental element in the fauna of northern Pakistan.</article-title><source>Revue Suisse de Zoologie </source><volume>103</volume>: <fpage>691</fpage>-<lpage>695</lpage>.</mixed-citation></ref></ref-list></tp:taxon-treatment>
