# Supplementary material for: Two new species and new records of the genus Spinolyprops Pic, 1917 from the Oriental Region (Coleoptera, Tenebrionidae, Lupropini) *
Source: Zookeys. 2012 Nov 16;(243):83–94. doi: 10.3897/zookeys.243.3879 (PMC3552351; doi:10.3897/zookeys.243.3879)
Supplement: XML Treatment for Spinolyprops lateralis [file zookeys.243.3879-treatment3.xml]

<!DOCTYPE tp:taxon-treatment
  PUBLIC "-//TaxonX//DTD Taxonomic Treatment Publishing DTD v0 20100105//EN" "tax-treatment-NSO.dtd">
<tp:taxon-treatment xmlns:tp="http://www.plazi.org/taxpub"><tp:treatment-meta><mixed-citation publication-type="journal"><person-group><name><surname>Schawaller</surname><given-names>Wolfgang</given-names></name></person-group><article-title>Two new species and new records of the genus 
                    <italic>Spinolyprops</italic> Pic, 1917 from the Oriental Region (Coleoptera, Tenebrionidae, Lupropini)
                    <sup>*</sup>
                </article-title><source>Zookeys</source><day>16</day><month>11</month><year>2012</year><volume>2012</volume><issue>243</issue><fpage>83</fpage><lpage>94</lpage><pub-id pub-id-type="doi">10.3897/zookeys.243.3879</pub-id></mixed-citation></tp:treatment-meta><tp:nomenclature><tp:taxon-name>
                        <tp:taxon-name-part taxon-name-part-type="genus">Spinolyprops</tp:taxon-name-part>
                        <tp:taxon-name-part taxon-name-part-type="species">lateralis</tp:taxon-name-part>
                    <object-id xmlns:xlink="http://www.w3.org/1999/xlink" xlink:type="simple">http://species-id.net/wiki/Spinolyprops_lateralis</object-id>
								</tp:taxon-name><tp:taxon-authority>Pic, 1917</tp:taxon-authority><xref ref-type="fig" rid="F2">Figs 7</xref><xref ref-type="fig" rid="F4">20–21</xref><tp:nomenclature-citation-list><tp:nomenclature-citation><tp:taxon-name>Spinolyprops rufithorax</tp:taxon-name><comment> var. <italic>lateralis</italic> Pic, 1917</comment></tp:nomenclature-citation></tp:nomenclature-citation-list></tp:nomenclature><tp:treatment-sec sec-type="New material"><title>New material.</title><p>NE Sumatra, Tebing-Tinggi, 1 ex. NHMB (Frey collection). – E Sumatra, Lampung, Bawang, Pedada Bay, Gn. Tanggang, 660 m, 9.VIII.2006, leg. A. Riedel, 1 ex. SMNS. – Borneo, Brunei, Temburong Distr., ridge NE Kuala Belalong, 300 m, X.1992, leg. J. H. Martin, 1 ex. BMNH. – Borneo, Sabah, Crocker Range, Tenom, Kalang waterfall, 17.VI.1998, leg. J. Kodada &amp; F. Čiampor, 5 ex. SMNS. – Borneo, <!--PageBreak-->Sabah, Sapulut, Batu Pungull, 24.–26.VI.1998, leg. J. Kodada &amp; F. Čiampor, 1 ex. SMNS. – Borneo, Sabah, Poring, 650 m, 15.V.2005, leg. R. Grimm, 1 ex. CRGT. – Borneo, Sarawak, Gunung Santubong, 10–200 m, 4.–8.IV.2009, leg. R. Grimm, 1 ex. CRGT. – Borneo, Sarawak, Gunung Santubong, 30–200 m, 30.XI.–5.XII.2010, leg. R. Grimm, 4 ex. CRGT. – Borneo, Sarawak, Gunung Gading NP, 100–300 m, 31.III.–4.IV.2009, leg. R. Grimm, 1 ex. CRGT. – Borneo, Sarawak, Gunung Gading NP, 50–200 m, 8.–10.XII.2010, leg. R. Grimm, 2 ex. CRGT. – NW Thailand, Mae Hong Son Prov., 32 km NNE Mae Hong Son, 5.V.2004, leg. R. Grimm, 2 ex. CRGT. – S Thailand, Khao Lak NP, Thone Chong Fa Waterfall, 100–300 m, 6.–15.I.1998, leg. A. Schulz &amp; K. Vock, 3 ex. SMNS, 1 ex. MNB. – W Malaysia, Perak, 25 km NE Ipoh, Banjaran Titi Wangsa Mts., Mt. Korbu, 1200 m, 6.–12.V.2001, leg. P. Čechovský, 1 ex. SMNS.</p></tp:treatment-sec><tp:treatment-sec sec-type="Distribution"><title>Distribution.</title><p>Sumatra (type locality); Borneo, Thailand, W Malaysia (new records).</p></tp:treatment-sec><tp:treatment-sec><!--Section generated to contain objects referenced in tp:taxon-treatment.--><fig id="F2" position="float" orientation="portrait"><label>Figures 2–7.</label><caption><p>Dorsal view of <italic><tp:taxon-name>Spinolyprops</tp:taxon-name></italic> species from the Oriental Region. <bold>2</bold> <italic><tp:taxon-name>Spinolyprops cribricollis</tp:taxon-name></italic> sp. n., paratype Thailand CRGT <bold>3</bold> <italic><tp:taxon-name>Spinolyprops himalayicus</tp:taxon-name></italic>, non-type Thailand SMNS <bold>4</bold> <italic><tp:taxon-name>Spinolyprops himalayicus</tp:taxon-name></italic>, non-type Bali SMNS <bold>5</bold> <italic><tp:taxon-name>Spinolyprops himalayicus</tp:taxon-name></italic>, non-type W India SMNS <bold>6</bold> <italic><tp:taxon-name>Spinolyprops himalayicus</tp:taxon-name></italic>, non-type Thailand SMNS <bold>7</bold> <italic><tp:taxon-name>Spinolyprops lateralis</tp:taxon-name></italic>, non-type Sabah SMNS</p></caption><graphic xmlns:xlink="http://www.w3.org/1999/xlink" xlink:href="ZooKeys-243-083-g002.jpg" position="float" orientation="portrait" xlink:type="simple"/></fig><fig id="F4" position="float" orientation="portrait"><label>Figures 14–25.</label><caption><p>Aedeagus of <italic><tp:taxon-name>Spinolyprops</tp:taxon-name></italic> species in the Oriental Region. <bold>14</bold> <italic><tp:taxon-name>Spinolyprops cribricollis</tp:taxon-name></italic> sp. n., holotype Thailand/Ko Chang SMNS <bold>15</bold> <italic><tp:taxon-name>Spinolyprops cribricollis</tp:taxon-name></italic> sp. n., paratype Thailand/Doi Inthanon SMNS <bold>16</bold> <italic><tp:taxon-name>Spinolyprops himalayicus</tp:taxon-name></italic>, non-type Nepal SMNS <bold>17</bold> <italic><tp:taxon-name>Spinolyprops himalayicus</tp:taxon-name></italic>, non-type Bali SMNS <bold>18</bold> <italic><tp:taxon-name>Spinolyprops himalayicus</tp:taxon-name></italic>, non-type Thailand SMNS <bold>19</bold> <italic><tp:taxon-name>Spinolyprops himalayicus</tp:taxon-name></italic>, non-type W India SMNS <bold>20</bold> <italic><tp:taxon-name>Spinolyprops lateralis</tp:taxon-name></italic>, non-type Borneo SMNS <bold>21</bold> <italic><tp:taxon-name>Spinolyprops lateralis</tp:taxon-name></italic>, non-type Thailand SMNS <bold>22</bold> <italic><tp:taxon-name>Spinolyprops maculatus</tp:taxon-name></italic>, non-type Sri Lanka SMNS <bold>23</bold> <italic><tp:taxon-name>Spinolyprops pakistanicus</tp:taxon-name></italic>, paratype Pakistan SMNS <bold>24</bold> <italic><tp:taxon-name>Spinolyprops trautneri</tp:taxon-name></italic>, holotype Philippines SMNS <bold>25</bold> <italic><tp:taxon-name>Spinolyprops thailandicus</tp:taxon-name></italic> sp. n., holotype Thailand SMNS.</p></caption><graphic xmlns:xlink="http://www.w3.org/1999/xlink" xlink:href="ZooKeys-243-083-g004.jpg" position="float" orientation="portrait" xlink:type="simple"/></fig></tp:treatment-sec></tp:taxon-treatment>
