# Supplementary material for: Two new species and new records of the genus Spinolyprops Pic, 1917 from the Oriental Region (Coleoptera, Tenebrionidae, Lupropini) *
Source: Zookeys. 2012 Nov 16;(243):83–94. doi: 10.3897/zookeys.243.3879 (PMC3552351; doi:10.3897/zookeys.243.3879)
Supplement: XML Treatment for Spinolyprops pakistanicus [file zookeys.243.3879-treatment5.xml]

<!DOCTYPE tp:taxon-treatment
  PUBLIC "-//TaxonX//DTD Taxonomic Treatment Publishing DTD v0 20100105//EN" "tax-treatment-NSO.dtd">
<tp:taxon-treatment xmlns:tp="http://www.plazi.org/taxpub"><tp:treatment-meta><mixed-citation publication-type="journal"><person-group><name><surname>Schawaller</surname><given-names>Wolfgang</given-names></name></person-group><article-title>Two new species and new records of the genus 
                    <italic>Spinolyprops</italic> Pic, 1917 from the Oriental Region (Coleoptera, Tenebrionidae, Lupropini)
                    <sup>*</sup>
                </article-title><source>Zookeys</source><day>16</day><month>11</month><year>2012</year><volume>2012</volume><issue>243</issue><fpage>83</fpage><lpage>94</lpage><pub-id pub-id-type="doi">10.3897/zookeys.243.3879</pub-id></mixed-citation></tp:treatment-meta><tp:nomenclature><tp:taxon-name>
                        <tp:taxon-name-part taxon-name-part-type="genus">Spinolyprops</tp:taxon-name-part>
                        <tp:taxon-name-part taxon-name-part-type="species">pakistanicus</tp:taxon-name-part>
                    <object-id xmlns:xlink="http://www.w3.org/1999/xlink" xlink:type="simple">http://species-id.net/wiki/Spinolyprops_pakistanicus</object-id>
								</tp:taxon-name><tp:taxon-authority>Schawaller, 1996</tp:taxon-authority><xref ref-type="fig" rid="F3">Figs 9</xref><xref ref-type="fig" rid="F4">23</xref></tp:nomenclature><tp:treatment-sec sec-type="Type specimens examined"><title>Type specimens examined.</title><p>Pakistan, Hazara, Malkandi, 1500 m, 3.VI.1983, leg. C. Besuchet &amp; I. Löbl, 2 paratypes SMNS. – Pakistan, Swat, Madyan, 1400 m, 16.V.1983, leg. C. Besuchet &amp; I. Löbl, 1 paratype SMNS.</p></tp:treatment-sec><tp:treatment-sec sec-type="Distribution"><title>Distribution.</title><p>Northern Pakistan in Hazara and Swat.<!--PageBreak--></p></tp:treatment-sec><tp:treatment-sec><!--Section generated to contain objects referenced in tp:taxon-treatment.--><fig id="F3" position="float" orientation="portrait"><label>Figure 8–13.</label><caption><p><bold>8</bold> <italic><tp:taxon-name>Spinolyprops maculatus</tp:taxon-name></italic>, non-type Sri Lanka SMNS <bold>9</bold> <italic><tp:taxon-name>Spinolyprops pakistanicus</tp:taxon-name></italic>, paratype Pakistan SMNS <bold>10</bold> <italic><tp:taxon-name>Spinolyprops thailandicus</tp:taxon-name></italic> sp. n., holotype Thailand SMNS <bold>11</bold> <italic><tp:taxon-name>Spinolyprops thailandicus</tp:taxon-name></italic> sp. n., paratype Thailand CRGT <bold>12</bold> <italic><tp:taxon-name>Spinolyprops thailandicus</tp:taxon-name></italic> sp. n., paratype Thailand SMNS <bold>13</bold> <italic><tp:taxon-name>Spinolyprops trautneri</tp:taxon-name></italic>, holotype Philippines SMNS.</p></caption><graphic xmlns:xlink="http://www.w3.org/1999/xlink" xlink:href="ZooKeys-243-083-g003.jpg" position="float" orientation="portrait" xlink:type="simple"/></fig><fig id="F4" position="float" orientation="portrait"><label>Figures 14–25.</label><caption><p>Aedeagus of <italic><tp:taxon-name>Spinolyprops</tp:taxon-name></italic> species in the Oriental Region. <bold>14</bold> <italic><tp:taxon-name>Spinolyprops cribricollis</tp:taxon-name></italic> sp. n., holotype Thailand/Ko Chang SMNS <bold>15</bold> <italic><tp:taxon-name>Spinolyprops cribricollis</tp:taxon-name></italic> sp. n., paratype Thailand/Doi Inthanon SMNS <bold>16</bold> <italic><tp:taxon-name>Spinolyprops himalayicus</tp:taxon-name></italic>, non-type Nepal SMNS <bold>17</bold> <italic><tp:taxon-name>Spinolyprops himalayicus</tp:taxon-name></italic>, non-type Bali SMNS <bold>18</bold> <italic><tp:taxon-name>Spinolyprops himalayicus</tp:taxon-name></italic>, non-type Thailand SMNS <bold>19</bold> <italic><tp:taxon-name>Spinolyprops himalayicus</tp:taxon-name></italic>, non-type W India SMNS <bold>20</bold> <italic><tp:taxon-name>Spinolyprops lateralis</tp:taxon-name></italic>, non-type Borneo SMNS <bold>21</bold> <italic><tp:taxon-name>Spinolyprops lateralis</tp:taxon-name></italic>, non-type Thailand SMNS <bold>22</bold> <italic><tp:taxon-name>Spinolyprops maculatus</tp:taxon-name></italic>, non-type Sri Lanka SMNS <bold>23</bold> <italic><tp:taxon-name>Spinolyprops pakistanicus</tp:taxon-name></italic>, paratype Pakistan SMNS <bold>24</bold> <italic><tp:taxon-name>Spinolyprops trautneri</tp:taxon-name></italic>, holotype Philippines SMNS <bold>25</bold> <italic><tp:taxon-name>Spinolyprops thailandicus</tp:taxon-name></italic> sp. n., holotype Thailand SMNS.</p></caption><graphic xmlns:xlink="http://www.w3.org/1999/xlink" xlink:href="ZooKeys-243-083-g004.jpg" position="float" orientation="portrait" xlink:type="simple"/></fig></tp:treatment-sec></tp:taxon-treatment>
