# Supplementary material for: Two new species and new records of the genus Spinolyprops Pic, 1917 from the Oriental Region (Coleoptera, Tenebrionidae, Lupropini) *
Source: Zookeys. 2012 Nov 16;(243):83–94. doi: 10.3897/zookeys.243.3879 (PMC3552351; doi:10.3897/zookeys.243.3879)
Supplement: XML Treatment for Spinolyprops thailandicus [file zookeys.243.3879-treatment6.xml]

<!DOCTYPE tp:taxon-treatment
  PUBLIC "-//TaxonX//DTD Taxonomic Treatment Publishing DTD v0 20100105//EN" "tax-treatment-NSO.dtd">
<tp:taxon-treatment xmlns:tp="http://www.plazi.org/taxpub"><tp:treatment-meta><mixed-citation publication-type="journal"><person-group><name><surname>Schawaller</surname><given-names>Wolfgang</given-names></name></person-group><article-title>Two new species and new records of the genus 
                    <italic>Spinolyprops</italic> Pic, 1917 from the Oriental Region (Coleoptera, Tenebrionidae, Lupropini)
                    <sup>*</sup>
                </article-title><source>Zookeys</source><day>16</day><month>11</month><year>2012</year><volume>2012</volume><issue>243</issue><fpage>83</fpage><lpage>94</lpage><pub-id pub-id-type="doi">10.3897/zookeys.243.3879</pub-id></mixed-citation></tp:treatment-meta><tp:nomenclature><tp:taxon-name>
                        <tp:taxon-name-part taxon-name-part-type="genus">Spinolyprops</tp:taxon-name-part>
                        <tp:taxon-name-part taxon-name-part-type="species">thailandicus</tp:taxon-name-part>
                    <object-id xmlns:xlink="http://www.w3.org/1999/xlink" xlink:type="simple">urn:lsid:zoobank.org:act:E51CF1A3-852E-4A33-8196-46C799657133</object-id>
								<object-id xmlns:xlink="http://www.w3.org/1999/xlink" xlink:type="simple">http://species-id.net/wiki/Spinolyprops_thailandicus</object-id>
								</tp:taxon-name><tp:taxon-status xmlns:xlink="http://www.w3.org/1999/xlink" xlink:type="simple">sp. n.</tp:taxon-status><xref ref-type="fig" rid="F3">Figs 10–12</xref><xref ref-type="fig" rid="F4">25</xref></tp:nomenclature><tp:treatment-sec sec-type="Type specimens"><title>Type specimens.</title><p>Holotype male: N Thailand, Chiang Mai, Doi Pui, 1600 m, 15.–16.IV.2004, leg. W. Schawaller, SMNS. – Paratypes: same data as holotype, 3 ex. SMNS. – N Thailand, Chiang Mai, Doi Pui, 1600-1685 m, 23.IV.–12.V.2003, leg. R. Grimm, <!--PageBreak-->4 ex. CRGT. – N Thailand, Chiang Mai, Doi Pui, 1600-1685 m, 7.–9.V.2004, leg. R. Grimm, 6 ex. CRGT. – N Thailand, Chiang Mai, Doi Pui, 1600-1685 m, 12.–13.V.2006, leg. R. Grimm, 7 ex. CRGT, 4 ex. SMNS. – N Thailand, Chiang Mai, Doi Pui, 1600-1685 m, 22.–23.V.2006, leg. R. Grimm, 6 ex. CRGT, 3 ex. HNHM.</p></tp:treatment-sec><tp:treatment-sec sec-type="Diagnosis"><title>Diagnosis.</title><p><italic><tp:taxon-name>Spinolyprops thailandicus</tp:taxon-name></italic> sp. n. is characterized by the shape of the pronotum with deeply excavated anterior margin and with the lateral parts broadly separated from disc and bent up, in combination with rough dorsal punctation of pronotum and elytra and the frons between eyes smaller than dorsal eye diameter. The aedeagus of <italic><tp:taxon-name>Spinolyprops thailandicus</tp:taxon-name></italic> sp. n.<!--PageBreak--> is similar as in <italic><tp:taxon-name>Spinolyprops cribricollis</tp:taxon-name></italic> sp. n.(compare <xref ref-type="fig" rid="F4">Figs 14–15</xref>), but in this species the lateral parts of the pronotum are not so widely separated from the disc as in <italic><tp:taxon-name>Spinolyprops thailandicus</tp:taxon-name></italic> sp. n., and the anterior margin of the pronotum is only feebly excavated. See also species key above.
                    </p></tp:treatment-sec><tp:treatment-sec sec-type="Description"><title>Description.</title><p>Body length 4.3–5.3 mm. Dorsal and ventral surfaces and all appendages brown without metallic shine, elytra bicoloured with darker and lighter parts in different variation (<xref ref-type="fig" rid="F3">Figs 10–12</xref>); dorsal surface roughly punctate, punctures with long erect setae, surface between punctures shining. Head with punctation similar as on pronotum; genae distinctly swollen, clypeal suture somewhat indistinct by rough punctation, clypeus with punctation as on frons, anterior margin of clypeus straight; eyes reniform, frons between eyes as broad as dorsal eye diameter, temples impunctate; maxillary palps with large securiform terminal palpomere; shape of antennomeres see <xref ref-type="fig" rid="F3">Figs 10–12</xref>, antennomere 3 not elongate, terminal three antennomeres not forming club. Pronotum widest slightly before middle, anterior and posterior margins unbordered, lateral margins unbordered but distinctly crenulate, anterior corner rounded, posterior corners acute, surface flat with irregular rough and partly confluent punctation, lateral parts broadly separated from disc and bent up; propleura with sparser and smaller punctation and shorter setation as on pronotum, prosternal process slightly prominent; metaventrite with punctation as on propleura. Scutellum visible, shining, without punctation. Hind wings present. Elytra elongate oval, widest in middle, lateral margin distinctly dentate in humeral region, margin completely visible from above; surface with rough punctation as on pronotum, but not confluent, punctation irregular and not arranged in rows or striae; epipleura with sparser and smaller punctation as on elytral disc, similar as on propleura. Ventrites with fine and widely separate punctation, terminal ventrite unbordered, intersegmental membranes exposed between ventrites 3–5. Legs without particular modifications, tibiae without external keels, tibial spurs short. Aedeagus with broad spade-like apicale with rounded tip (<xref ref-type="fig" rid="F4">Fig. 25</xref>). No distinct external sexual dimorphism.
                    </p></tp:treatment-sec><tp:treatment-sec sec-type="Etymology"><title>Etymology.</title><p>Named after the type locality in Thailand.</p></tp:treatment-sec><tp:treatment-sec><!--Section generated to contain objects referenced in tp:taxon-treatment.--><fig id="F3" position="float" orientation="portrait"><label>Figure 8–13.</label><caption><p><bold>8</bold> <italic><tp:taxon-name>Spinolyprops maculatus</tp:taxon-name></italic>, non-type Sri Lanka SMNS <bold>9</bold> <italic><tp:taxon-name>Spinolyprops pakistanicus</tp:taxon-name></italic>, paratype Pakistan SMNS <bold>10</bold> <italic><tp:taxon-name>Spinolyprops thailandicus</tp:taxon-name></italic> sp. n., holotype Thailand SMNS <bold>11</bold> <italic><tp:taxon-name>Spinolyprops thailandicus</tp:taxon-name></italic> sp. n., paratype Thailand CRGT <bold>12</bold> <italic><tp:taxon-name>Spinolyprops thailandicus</tp:taxon-name></italic> sp. n., paratype Thailand SMNS <bold>13</bold> <italic><tp:taxon-name>Spinolyprops trautneri</tp:taxon-name></italic>, holotype Philippines SMNS.</p></caption><graphic xmlns:xlink="http://www.w3.org/1999/xlink" xlink:href="ZooKeys-243-083-g003.jpg" position="float" orientation="portrait" xlink:type="simple"/></fig><fig id="F4" position="float" orientation="portrait"><label>Figures 14–25.</label><caption><p>Aedeagus of <italic><tp:taxon-name>Spinolyprops</tp:taxon-name></italic> species in the Oriental Region. <bold>14</bold> <italic><tp:taxon-name>Spinolyprops cribricollis</tp:taxon-name></italic> sp. n., holotype Thailand/Ko Chang SMNS <bold>15</bold> <italic><tp:taxon-name>Spinolyprops cribricollis</tp:taxon-name></italic> sp. n., paratype Thailand/Doi Inthanon SMNS <bold>16</bold> <italic><tp:taxon-name>Spinolyprops himalayicus</tp:taxon-name></italic>, non-type Nepal SMNS <bold>17</bold> <italic><tp:taxon-name>Spinolyprops himalayicus</tp:taxon-name></italic>, non-type Bali SMNS <bold>18</bold> <italic><tp:taxon-name>Spinolyprops himalayicus</tp:taxon-name></italic>, non-type Thailand SMNS <bold>19</bold> <italic><tp:taxon-name>Spinolyprops himalayicus</tp:taxon-name></italic>, non-type W India SMNS <bold>20</bold> <italic><tp:taxon-name>Spinolyprops lateralis</tp:taxon-name></italic>, non-type Borneo SMNS <bold>21</bold> <italic><tp:taxon-name>Spinolyprops lateralis</tp:taxon-name></italic>, non-type Thailand SMNS <bold>22</bold> <italic><tp:taxon-name>Spinolyprops maculatus</tp:taxon-name></italic>, non-type Sri Lanka SMNS <bold>23</bold> <italic><tp:taxon-name>Spinolyprops pakistanicus</tp:taxon-name></italic>, paratype Pakistan SMNS <bold>24</bold> <italic><tp:taxon-name>Spinolyprops trautneri</tp:taxon-name></italic>, holotype Philippines SMNS <bold>25</bold> <italic><tp:taxon-name>Spinolyprops thailandicus</tp:taxon-name></italic> sp. n., holotype Thailand SMNS.</p></caption><graphic xmlns:xlink="http://www.w3.org/1999/xlink" xlink:href="ZooKeys-243-083-g004.jpg" position="float" orientation="portrait" xlink:type="simple"/></fig></tp:treatment-sec></tp:taxon-treatment>
